# Supplementary material for: The association of early life stress with IQ‐achievement discrepancy in children: A population‐based study
Source: Child Dev. 2022 Jul 13;93(6):1837–47. doi: 10.1111/cdev.13825 (PMC9796500; doi:10.1111/cdev.13825)
Supplement: Supplementary file 1 — Data S1 [file CDEV-93-1837-s001.xlsx]

## Sheet: Figure S1
	Supplemental Figure 1
	Flowchart of study population

## Sheet: Figure S2
	Supplemental Figure 2
	Trace plots for prenatal risk factors (i.e., problems at work or school, psychopathology, and divorce) and postnatal risk factors (i.e., harsh parenting as reported by mother, family functioning at age 5, and material deprivation). This plot shows the mean and standard deviations of the imputed values against each iteration, with separate lines for all imputations. Convergence is implied in these…

## Sheet: Figure S3
	Supplemental Figure 3
	Density plots for prenatal risk factors (i.e., problems at work or school, psychopathology, and divorce) and postnatal risk factors (i.e., harsh parenting as reported by mother, family functioning at age 5, and material deprivation). This plot shows the distribution of imputed data relative (i.e. red lines, separate line for each imputation) to complete values of the variables (i.e., blue line). …

## Sheet: Table S1
	Supplemental Table 1
	Prenatal risk factor per ELS domain
		Valid range	Instrument	Time Points	Items; risk	% missing		Reference cutoff
	Life events	0.00-15.00	Social Readjustment Rating Scale (1)	20-25w gestation	Your partner or child died; yes	10.2
					A friend or relative died; yes	10.0
					Child, partner or relative was seriously ill; yes	10.5
					You lost your job; yes	9.8
					You had problems at work or school; yes	16.0
					You moved house; yes	9.7
					Your house or car was burgled; yes	9.7
			12-Item Short Form Health (2)	20-25w gestation	You were ill (moderate or poor health); yes	9.4
			General questionnaire (3)	12-20w gestation	This pregnancy was unplanned; yes	5.9
				20-25w gestation	You experienced vaginal bleeding; yes	10.1
				30w gestation	You were admitted to hospital (>24 hours); yes	14.0
					You had a test to see if your baby was abnormal; yes	13.7
					You were unhappy about the obstetric care; yes	13.9
			Pregnancy Outcome questionnaire (4)	12-20w gestation	You were often worried about the health of the baby; yes	16.4
					You were often worried about the pregnancy; yes	16.7
	Contextual stress	0.00-6.00	Social Readjustment Rating Scale (1)	20-25w gestation	Your income was reduced; yes	9.9
			Long lasting difficulties questionnaire (5)	20-25w gestation	Housing adequacy (e.g., too small, lack of privacy); yes	2.6
					You had a major financial problem; yes	3.3
			Material deprivation (6)	30w gestation	Housing basic living (indequate heating, no washing machine, or no refrigerator); yes	14.5
					Housing defects (cold or draught, windows are damp inside, or walls or furniture are damp); yes	14.4
					Financial difficulties ; yes	15.4
	Parental stress	0.00-6.00	Brief symptom inventory (7)	20-25w gestation	Psychopathology of mother, > 0.71	10.4		Cut-off values provided by Dutch BSI-manual (8)
			General questionnaire (3)	Enrollment	Early parenthood; age mother <19 yrs	0.0		Consistent with Cecil et al. (2014) (9)
					Education main caregiver; < phase 2 (higher) secondary education	2.5		Low education classification in the Netherlands, established by Centraal Bureau voor de Statistiek (10)
				20-25w gestation	You were in trouble with the law; yes	10.4
					Violence offence; yes	0.0
					Public order offence; yes	0.0
	Interpersonal stress	0.00-18.00	Long lasting difficulties questionnaire (5)	20-25w gestation	You argued with your partner; yes	3.4
					You had arguments with your family or friends; yes	5.0
					Difficulties in contact with others; yes	4.7
			General questionnaire (3)	Enrollment	Marital status: single	2.7		Consistent with Cecil et al. (2014) (9)
				20-25w gestation	Family size; > 3 persons	9.5		Consistent with Cecil et al. (2014) (9)
			Social Readjustment Rating Scale (1)	20-25w gestation	You were divorced; yes	10.1
			Family assessment device (11)	20-25w gestation	Family affection problems; yes	2.5
					Difficulty in making plans; yes	2.5
					Disapproval of other; yes	2.7
					Difficulty in talking about sadness; yes	2.6
					Avoidance of talking about problems; yes	2.8
					Feelings of being unaccepted; yes	2.5
					Unpleasant and painful feelings; yes	2.7
					Inability to solve problems; yes	2.4
					Decision-making is a problem; yes	2.5
					Distrust of each other; yes	2.2
					Conflicts with each other; yes	2.2
					Family support problems; yes	2.2

## Sheet: Table S2
	Supplemental Table 2
	Postnatal risk factors per ELS domain
		Valid range	Instrument	Time points	Item; risk	% missing		Reference cutoff
	Life events	0.00-13.00	Social Readjustment Rating Scale (1)	3 yrs	Did one of your child’s friends move to a new house? Yes	22.9
					Was there a fire or burglary at home? Yes	23.1
			Life Events Interview (12)	9 yrs	Is the father/mother or other caretaker still alive? No	2.8
					Did somebody else, who your child cared about a lot, die? Yes	2.7
					Did ever a pet, who you child cared about a lot, die? Yes	2.8
					Did your child get seriously sick or did he/she have an accident?	2.7
					Did a family member get seriously sick or did somebody have a serious accident? Yes	2.7
					Did somebody else, who is important to your child, get seriously sick or did somebody have a serious accident? Yes	2.8
					Did your child move? Yes	2.0
					Did your child ever lose something which was important to him/her? Yes	2.7
					Does or did your child have to deal with a high workload at school? Yes	2.7
					Did your child change schools? Yes	2.2
			General questionnaires (3)	8 yrs, 9 yrs, 10 yrs	Did your child ever repeat a grade? Yes	0.2
	Contextual stress	0.00-9.00	Social Readjustment Rating Scale (1)	3 yrs	Tension at the parents’ work that has been felt at home; yes	24.6
			Material deprivation (6)	9/10 yrs	Material deprivation; yes	8.9		Material deprivation criterium based on EU-SILC (2007) (6). If the family possesed fewer than 6 out of 9 necessities, material deprivation was considered present
			Life Events Interview (12)	3 yrs, 9 yrs	Does your family have financial difficulties or did your family ever have them? Yes	0.0
				9 yrs	Are/were there problems in the neighborhood? (e.g., vandalism or insecurity) Yes	2.7
			General questionnaires (3)	3 yrs, 9 yrs	Did you have any trouble paying for your food, rent, electricity bill and such in the past year? Yes	4.4
				3 yrs, 5 yrs, 9 yrs	Income household; < €1600 p/m; once	2.3		Basic needs criterium in the Netherlands in 2008, established by Centraal Bureau voor de Statistiek (13)
					Income household; < €1600 p/m; chronically	2.3
				3 yrs, 5 yrs, 9 yrs	Unemployment within the family; once	1.6
					Unemployment within the family; chronically	1.6
	Parental stress	0.00-10.00	General questionnaires (3)	3 yrs, 5 yrs	Education main caregiver; < higher education, once	4.4		Low education classification in the Netherlands, established by Centraal Bureau voor de Statistiek (10)
					Education partner; < higher education , once	9.9
			Brief Symptom Inventory (7)	3 yrs, 9 yrs	Interpersonal sensitivity main caregiver; > 0.95	4.9		Cut-off values provided by Dutch BSI-manual (8)
					Interpersonal sensitivity partner; > 0.78	15.2
					Depression main caregiver; > 0.80	4.9
					Depression partner; > 0.71	15.4
					Anxiety main caregiver; > 0.71	4.8
					Anxiety partner; > 0.65	15.2
			General questionnaire (3)	pregnancy	Early parenthood; age mother <19 yrs	0.0		Consistent with Cortes Hidalgo et al. (2018) and Rijlaarsdam et al. (2016) (14,15)
					Early parenthood; age partner <19 yrs	4.8
	Interpersonal stress	0.00-11.00	Social Readjustment Rating Scale (1)	3 yrs	Problems with marriage relations; yes	23.4
			General questionnaires (3)	3 yrs, 5 yrs, 9yrs	Marital status; single	0.0		Consistent with Cortes Hidalgo et al. (2018) and Rijlaarsdam et al. (2016) (14,15)
					Family size; > 3 children	4.4		Consistent with Cortes Hidalgo et al. (2018) and Rijlaarsdam et al. (2016) (14,15)
			Family Assessment Device (11)	5 yrs	Family distress according to main caregiver; > 2.17	8.5		Cut-off value on FAD denoting unhealthy family functioning (11)
				9 yrs	Family distress according to main caregiver; > 2.17	11.8
					Family distress according to partner; > 2.17	28.3
			Life Events Interview (12)	9 yrs	Has your child ongoing conflicts with a family member (or did your child ever have them)? Yes	2.7
					Has your child ongoing conflict with somebody else (or did your child ever have them)? Yes	2.7
					Do other family members have ongoing conflicts with each other (or did they ever have them)? Yes	2.7
					Did your child lose a good friend due to an argument? Yes	2.7
					Are you and your partner divorced or separated? Yes	2.9
	Direct victimization	0.00-8.00	Parent-Child Conflict Tacticts scale (16)	3 yrs	Harsh parenting main caregiver > 80th percentile	23.5		Based on Jansen et al. (2012) (17). There are no official guidelines for dichotomization of scores derived from the P-CCTS.
					Harsh parenting partner > 80th percentile	32.2
			General questionnaires (3)	7 yrs; 8 yrs	Bullying more than once a week according to teacher, main caregiver or partner; yes	13.1		Based on Muetzel et al. (2019) (18). Adversity was defined as at least one of the informants indicating physical, verbal or relational bullying
			Life Events Interview (12)	9 yrs	Did someone ever use physical violence against you child? For example, beating him/her up. Yes	2.7
					Did somebody use almost physical violence against your child? So that it not actually happened, but your child was frightened. Yes	2.7
					Did anybody make sexual comments or movements towards your child? Yes	2.7
					Did your child participate in inappropriate sexual behavior? Yes	2.7
					Did somebody spread mean rumors or gossip about your child? Yes	3.0

## Sheet: Table S3
	Supplemental Table 3
	Proportion of complete and incomplete cases
	Completeness	Prenatal		Postnatal
		n	%	n	%
	Complete	1.233	51.4	1.038	43.2
	0-10% missing	703	29.3	677	28.2
	10-20% missing	184	7.7	404	16.8
	20-30% missing	40	1.7	123	5.1
	30-40% missing	25	1.0	70	2.9
	40-50% missing	216	9.0	89	3.7

## Sheet: Table S4
	Supplemental Table 4
	Comparison of fully observed auxiliary variables for fully complete (i.e. both prenatal and postnatal complete; n = 592) and incomplete (n = 1,809) cases
		Complete		Comparison with incomplete cases
		(n = 592)		(n = 1,809)
		M ± SD or n (%)		M ± SD or n (%)	t or χ2	df	p-value
	Sex, boy	279 (47.1)		826 (45.7)	0.33	1	.566
	Ethnicity, nationality of study country	505 (85.3)		1165 (64.6)	98.0	2	<.001
	Gestational age at birth	40.15 ± 1.51		39.86 ± 1.84	3.78	1211.76	<.001
	Birth weight	3525.16 ± 514.69		3447 ± 570.92	3.12	1104.24	.002
	Parity	0.44 ± 0.70		0.58 ± 0.78	-4.06	1118.29	<.001
	Smoking during pregnancy, no	501 (85.1)		1285 (78.2)	12.45	1	<.001
	Age mother inclusion	32.33 ± 3.76		31.56 ± 4.63	4.09	1225.97	<.001
	BMI mother before pregnancy	23.92 ± 3.66		24.4 ± 4.12	-2.64	1177.63	.008
	BMI mother 5 years after birth	24.72 ± 4.33		25.31 ± 4.76	-2.74	1054.47	.006
	Depressive symptoms mother during pregnancy	0.09 ± 0.23		0.18 ± 0.40	-6.91	1800.82	<.001
	Depressive symptoms father during pregnancy	0.06 ± 0.17		0.10 ± 0.27	-3.76	1522.83	<.001
	Depressive symptoms mother 3 years after birth	0.08 ± 0.21		0.10 ± 0.25	-1.88	1358.13	.061
	Depressive symptoms father 3 years after birth	0.07 ± 0.19		0.10 ± 0.28	-2.29	1568.65	.022
	Educational level mother during pregnancy, middle to high	452 (76.4)		977 (55.9)	77.0	1	<.001
	Educational level mother posntatal, middle to high	466 (78.7)		1046 (61.4)	96.53	2	<.001
	Educational level father five years postnatal, middle to high	446 (75.3)		979 (62.3)	121.16	2	<.001
	Marital status during pregnancy, with partner	577 (97.5)		1570 (90.1)	31.62	1	<.001
	Marital status postnatal, with partner	544 (91.9)		1389 (76.8)	63.93	1	<.001
	For continuous outcomes, the included sample was compared to the excluded sample using t-tests (presented as M ± SD). For categorical outcomes, comparison was done using a χ2-squared test (presented as n (%)).

## Sheet: Table S5
	Supplemental Table 5
	Non-response analysis comparing the included participants to the dataset at follow-up at age 13 and at baseline
		Included sample		Comparison with follow-up at age 13					Comparison with baseline sample
		(n = 2,401)		(n = 4,929)					(n = 9,778)
		M ± SD or n (%)		M ± SD or n (%)	t or χ2	df	p-value		M ± SD or n (%)	t or χ2	df	p-value
	Sex, boy	1105 (46.0)		1314 (52.0)	17.35	1	<.001		3832 (52.2)	27.19	1	<.001
	Ethnicity, nationality of study country	1670 (69.7)		1291 (53.3)	167.14	2	<.001		3278 (48)	377.72	2	<.001
	Gestational age at birth	39.93 ± 1.77		39.63 ± 1.99	5.54	4864.20	<.001		39.63 ± 2.07	6.92	4740.54	<.001
	Birth weight	3466.27 ± 558.49		3368.80 ± 599.31	5.90	4916.59	<.001		3358.21 ± 593.27	8.09	4325.84	<.001
	Parity	0.55 ± 0.76		0.63 ± 0.87	-3.39	4731.17	.001		0.69 ± 0.94	-7.67	4858.72	<.001
	Smoking during pregnancy, no	1786 (80.0)		1534 (73.8)	23.25	1	<.001		4340 (71)	66.53	1	<.001
	Age mother inclusion	31.75 ± 4.45		30.52 ± 5.38	8.73	4833.22	<.001		29.33 ± 5.51	21.81	4960.06	<.001
	BMI mother before pregnancy	24.27 ± 4.01		24.97 ± 4.54	-5.45	4373.07	<.001		25.11 ± 4.72	-8.2	4312.47	<.001
	BMI mother 5 years after birth	25.16 ± 4.66		26.07 ± 5.23	-6.17	4451.28	<.001		26.27 ± 5.32	-8.77	5143.29	<.001
	Depressive symptoms mother during pregnancy	0.16 ± 0.36		0.27 ± 0.52	-7.18	2618.73	<.001		0.29 ± 0.55	-11.82	6032.84	<.001
	Depressive symptoms father during pregnancy	0.08 ± 0.24		0.10 ± 0.26	-1.75	2627.34	.080		0.12 ± 0.32	-4.37	4365.25	<.001
	Depressive symptoms mother 3 years after birth	0.10 ± 0.24		0.15 ± 0.35	-4.40	2423.35	<.001		0.15 ± 0.36	-6.22	4819.42	<.001
	Depressive symptoms father 3 years after birth	0.09 ± 0.25		0.11 ± 0.30	-1.69	2295.32	.091		0.11 ± 0.31	-3.11	3892.60	.002
	Educational level mother during pregnancy, middle to high	1429 (61.1)		941 (42.9)	149.97	1	<.001		2284 (36.1)	432.29	1	<.001
	Educational level mother posntatal, middle to high	1512 (65.9)		1060 (50.5)	306.18	2	<.001		2114 (47.2)	1343.06	2	<.001
	Educational level father five years postnatal, middle to high	1425 (65.9)		954 (50.9)	303.15	2	<.001		1943 (49.9)	1295.77	2	<.001
	Marital status during pregnancy, with partner	2147 (91.9)		1870 (85)	52.84	1	<.001		5270 (83.2)	104.67	1	<.001
	Marital status postnatal, with partner	1933 (80.5)		1749 (73.8)	185.54	2	<.001		3799 (75.5)	1079.14	2	<.001
	For continuous outcomes, the included sample was compared to the excluded sample using t-tests (presented as M ± SD). For categorical outcomes, comparison was done using a χ2-squared test (presented as n (%)).

## Sheet: Table S6
	Supplemental Table 6
	Intercorrelations between ELS domains across developmental periods
			Descriptives				Prenatal						Postnatal							The IQ-achievement discrepancy				Demographics
			Range	M or n	SD or %		Early life stress	Life events	Contextual risk	Parental risk	Interpersonal risk		Early life stress	Life events	Contextual risk	Parental risk	Interpersonal risk	Direct victimization		The discrepancy	IQ	Academic achievement		Age	Sexs
	Prenatal early life stress		-1.13 - 5.47	0.00	1.00
	Life events		0.00 - 9.00	1.70	1.40		.57***
	Contextual stress		0.00 - 6.00	0.78	1.15		.80***	.30***
	Parental stress		0.00 - 3.00	0.46	0.60		.68***	.23***	.35***
	Interpersonal stress		0.00 - 17.00	1.46	2.15		.74***	.28***	.36***	.32***
	Postnatal early life stress		-1.29 - 5.62	0.00	1.00		.64***	.32***	.49***	.48***	.42***
	Life events		0.00 - 8.00	2.80	1.58		.15***	.10***	.13***	.04	.09***		.29***
	Contextual stress		0.00 - 8.00	1.20	1.35		.47***	.20***	.40***	.28***	.24***		.83***	.16***
	Parental stress		0.00 - 8.00	0.96	1.16		.45***	.13***	.22***	.55***	.24***		.68***	.07**	.33***
	Interpersonal stress		0.00 - 6.00	0.60	1.07		.27***	.23***	.16***	.08*	.16***		.62***	.13***	.27***	.30***
	Direct victimization		0.00 - 6.00	0.72	0.93		.21***	.13***	.18***	.11***	.16***		.42***	.15***	.21***	.16***	.16***
	The IQ-achievement discrepancy		-4.80 - 2.95	0.00	1.00		-.19***	-.05*	-.13***	-.23***	-.12***		-.22***	-.06*	-.13***	-.21***	-.03	-.06*
	IQ		64.00 - 154.00	105.92	12.33		-.18***	-.04	-.09***	-.21***	-.11***		-.20***	-.08***	-.09***	-.18***	-.01	-.10***		.00
	Academic achievement		-4.48 - 1.18	0.00	1.00		-.26***	-.07**	-.16***	-.31***	-.16***		-.30***	-.10***	-.16***	-.29***	-.04	-.11***		.81***	.59***
	Age (during academic assessment)		6.62 - 14.05	11.88	0.46		.06**	.03	.02	.06**	.03		.08***	.06*	.01	.06*	.02	.02		.04*	-.31***	-.15***
	Sex, girl			1,296	54.0		.00	.00	.01	.02	.01		-.01	.04	.00	.00	.00	-.07**		-.08***	.13***	.01		-.04
	Prenatal early life stress, postnatal early stress, the IQ-achievement discrepancy and academic achievement were standardized. Latent ELS scores were derived from the imputed structural equation model, and saved as new variables. Mean and SD are shown for continuous variables, while n and % are shown for binary variables (i.e., sex). Pearson correlation was used for continuous variables. Point-bi…

## Sheet: Table S7
	Supplemental Table 7
	The association between early life stress for both the prenatal and postnatal period and IQ and academic achievement in simultaneous models
		Intelligence Quotient					Academic achievement
		B	95% CI	p-value	adjusted p		B	95% CI	p-value	adjusted p
	Prenatal early life stress
	Life events	0.02	-0.03, 0.06	.430	1.000		0.02	-0.02, 0.07	.292	1.000
	Contextual stress	-0.03	-0.07 0.01	.180	1.000		-0.07	-0.11, -0.02	.003	.039
	Parental stress	-0.18	-0.22, -0.14	<.001	<.001		-0.25	-0.29, -0.21	<.001	<.001
	Interpersonal stress	-0.03	-0.08, 0.01	.124	1.000		-0.06	-0.10, -0.01	.010	.130
	Postnatal early life stress
	Life events	-0.04	-0.08, 0.00	.037	.481		-0.04	-0.08, 0.00	.036	.468
	Contextual stress	-0.05	-0.10, -0.01	.021	273		-0.09	-0.14, -0.04	<.001	<.001
	Parental stress	-0.17	-0.21, -0.12	<.001	<.001		-0.26	-0.30, -0.21	<.001	<.001
	Interpersonal stress	0.03	-0.01, 0.07	.196	1.000		0.00	-0.04, 0.04	.974	1.000
	Direct victimization	-0.05	-0.09, -0.01	.015	.195		-0.04	-0.08, 0.01	.114	1.000
	Note. Estimates are standardized. All models adjusted for sex and age at academic assessment. The first four rows corresponds to one model output; the second five rows also correspond to one model output. Hence, two models were constructed: one for the prenatal and one for the postnatal period. The prenatal model comprised one regression model using as predictors: life events, contextual stress, …

[truncated: 4 more sheets: Table S8, Table S9, Table S10, References]
